# Supplementary material for: Whole Blood Transcriptome Analysis of Mycoplasma mycoides Subsp. mycoides-Infected Cattle Confirms Immunosuppression but Does Not Reflect Local Inflammation
Source: PLoS One. 2015 Oct 2;10(10):e0139678. doi: 10.1371/journal.pone.0139678 (PMC4592004; doi:10.1371/journal.pone.0139678)
Supplement: S1 Table — (XLSX) [file pone.0139678.s001.xlsx]

## Sheet: Feuil1
Supplement table 1: 680 genes differentially expressed in Mmm-infected cattle vs uninfected cattle (absolute fold change ≥ 2 and p-value < 5.10-2)
Symbol	Entrez Gene Name	p-value	Fold change
MARK4	MAP/microtubule affinity-regulating kinase 4	0.0164	-10.809
SMAD5	SMAD family member 5	0.034	-5.243
PER3	period circadian clock 3	0.0145	-5.127
GPR52	G protein-coupled receptor 52	0.0132	-4.593
AGPAT4	1-acylglycerol-3-phosphate O-acyltransferase 4	0.0257	-4.49
SLC10A7	solute carrier family 10 (sodium/bile acid cotransporter family), member 7	0.00626	-4.318
VN1R1	vomeronasal 1 receptor 1	0.0194	-4.105
CSNK1G3	casein kinase 1, gamma 3	0.0145	-4.081
LIPC	lipase, hepatic	0.00901	-3.938
LDHAL6B	lactate dehydrogenase A-like 6B	0.0152	-3.78
NBN	nibrin	0.00801	-3.665
FYN	FYN oncogene related to SRC, FGR, YES	0.0145	-3.63
FAM154A	family with sequence similarity 154, member A	0.0229	-3.563
PRKRIR	protein-kinase, interferon-inducible double stranded RNA dependent inhibitor, repressor of (P58 repressor)	0.0489	-3.523
NSUN6	NOP2/Sun domain family, member 6	0.0164	-3.491
SBNO1	strawberry notch homolog 1 (Drosophila)	0.0184	-3.414
NCAN	neurocan	0.0181	-3.41
CD46	CD46 molecule, complement regulatory protein	0.0145	-3.371
LRCH3	leucine-rich repeats and calponin homology (CH) domain containing 3	0.0159	-3.346
SLC25A2	solute carrier family 25 (mitochondrial carrier; ornithine transporter) member 2	0.0437	-3.343
C4orf21	chromosome 4 open reading frame 21	0.0432	-3.301
MAP4K3	mitogen-activated protein kinase kinase kinase kinase 3	0.0169	-3.253
GPR17	G protein-coupled receptor 17	0.00901	-3.203
IMPACT	impact RWD domain protein	0.0426	-3.195
ASIP	agouti signaling protein	0.00577	-3.181
TTC21B	tetratricopeptide repeat domain 21B	0.0145	-3.148
GSTCD	glutathione S-transferase, C-terminal domain containing	0.00695	-3.147
CPPED1	calcineurin-like phosphoesterase domain containing 1	0.0142	-3.137
MAP4	microtubule-associated protein 4	0.0499	-3.136
TMEM116	transmembrane protein 116	0.0308	-3.131
KIAA0226	KIAA0226	0.0453	-3.11
BARD1	BRCA1 associated RING domain 1	0.0313	-3.109
IKZF2	IKAROS family zinc finger 2 (Helios)	0.0136	-3.092
TRIB2	tribbles homolog 2 (Drosophila)	0.0409	-3.065
ANLN	anillin, actin binding protein	0.015	-3.055
Cradd	CASP2 and RIPK1 domain containing adaptor with death domain	0.00805	-3.042
DHX57	DEAH (Asp-Glu-Ala-Asp/His) box polypeptide 57	0.0231	-3.038
PGM2	phosphoglucomutase 2	0.00713	-3.037
PHF14	PHD finger protein 14	0.0142	-3.031
VPRBP	Vpr (HIV-1) binding protein	0.0144	-3.028
RPAP2	RNA polymerase II associated protein 2	0.0136	-3.014
MRPL42	mitochondrial ribosomal protein L42	0.0362	-2.992
CNGB1	cyclic nucleotide gated channel beta 1	0.0174	-2.99
MPHOSPH9	M-phase phosphoprotein 9	0.0136	-2.961
SWT1	SWT1 RNA endoribonuclease homolog (S. cerevisiae)	0.0229	-2.952
MARK1	MAP/microtubule affinity-regulating kinase 1	0.0164	-2.948
SLC9B2	solute carrier family 9, subfamily B (NHA2, cation proton antiporter 2), member 2	0.0254	-2.938
OR1J4	olfactory receptor, family 1, subfamily J, member 4	0.0354	-2.932
SYNE1	spectrin repeat containing, nuclear envelope 1	0.0132	-2.915
LPP	LIM domain containing preferred translocation partner in lipoma	0.0107	-2.89
ZMYM4	zinc finger, MYM-type 4	0.0143	-2.865
VPS13B	vacuolar protein sorting 13 homolog B (yeast)	0.0348	-2.849
ARL15	ADP-ribosylation factor-like 15	0.00881	-2.84
WDHD1	WD repeat and HMG-box DNA binding protein 1	0.0174	-2.838
DMTF1	cyclin D binding myb-like transcription factor 1	0.0174	-2.834
TNIK	TRAF2 and NCK interacting kinase	0.0116	-2.833
EXOC4	exocyst complex component 4	0.00996	-2.814
CEP135	centrosomal protein 135kDa	0.0348	-2.801
CCDC30	coiled-coil domain containing 30	0.0119	-2.796
ZFC3H1	zinc finger, C3H1-type containing	0.0116	-2.792
FAM73A	family with sequence similarity 73, member A	0.0222	-2.786
C1orf227	chromosome 1 open reading frame 227	0.0215	-2.784
MTMR2	myotubularin related protein 2	0.017	-2.761
SREBF2	sterol regulatory element binding transcription factor 2	0.0136	-2.76
TIPARP	TCDD-inducible poly(ADP-ribose) polymerase	0.0157	-2.747
IVNS1ABP	influenza virus NS1A binding protein	0.0145	-2.744
NARS2	asparaginyl-tRNA synthetase 2, mitochondrial (putative)	0.0174	-2.734
TBX19	T-box 19	0.0229	-2.734
Tmco5b	transmembrane and coiled-coil domains 5B	0.0256	-2.731
TBCK	TBC1 domain containing kinase	0.0132	-2.73
ATG14	autophagy related 14	0.0246	-2.725
C10orf128	chromosome 10 open reading frame 128	0.00874	-2.723
CD28	CD28 molecule	0.0198	-2.72
SLC2A13	solute carrier family 2 (facilitated glucose transporter), member 13	0.0136	-2.712
ELMO1	engulfment and cell motility 1	0.0136	-2.71
COBLL1	cordon-bleu WH2 repeat protein-like 1	0.0189	-2.708
THRAP3	thyroid hormone receptor associated protein 3	0.0161	-2.706
RELL1	RELT-like 1	0.0475	-2.7
EHHADH	enoyl-CoA, hydratase/3-hydroxyacyl CoA dehydrogenase	0.0254	-2.699
CBL	Cbl proto-oncogene, E3 ubiquitin protein ligase	0.00895	-2.697
GALNT3	UDP-N-acetyl-alpha-D-galactosamine:polypeptide N-acetylgalactosaminyltransferase 3 (GalNAc-T3)	0.0175	-2.695
CR2	complement component (3d/Epstein Barr virus) receptor 2	0.0477	-2.691
CNDP1	carnosine dipeptidase 1 (metallopeptidase M20 family)	0.0402	-2.687
RAI14	retinoic acid induced 14	0.0145	-2.684
ARMC2	armadillo repeat containing 2	0.0145	-2.677
RBP2	retinol binding protein 2, cellular	0.0147	-2.677
SKIV2L2	superkiller viralicidic activity 2-like 2 (S. cerevisiae)	0.0143	-2.673
C10orf88	chromosome 10 open reading frame 88	0.0246	-2.671
METTL15	methyltransferase like 15	0.0244	-2.666
BCOR	BCL6 corepressor	0.049	-2.66
KCNMB3	potassium large conductance calcium-activated channel, subfamily M beta member 3	0.0232	-2.659
DOPEY1	dopey family member 1	0.00881	-2.647
WASL	Wiskott-Aldrich syndrome-like	0.0154	-2.647
VHL	von Hippel-Lindau tumor suppressor, E3 ubiquitin protein ligase	0.0147	-2.646
FAM185A	family with sequence similarity 185, member A	0.0437	-2.645
ZNF292	zinc finger protein 292	0.0145	-2.643
ZNF518A	zinc finger protein 518A	0.0236	-2.642
HLTF	helicase-like transcription factor	0.0371	-2.635
SETD3	SET domain containing 3	0.0224	-2.635
ALDH8A1	aldehyde dehydrogenase 8 family, member A1	0.0247	-2.623
ATG2B	autophagy related 2B	0.0136	-2.621
RASGRP1	RAS guanyl releasing protein 1 (calcium and DAG-regulated)	0.0164	-2.618
MICAL3	microtubule associated monooxygenase, calponin and LIM domain containing 3	0.0175	-2.614
BTBD8	BTB (POZ) domain containing 8	0.02	-2.611
SERPINC1	serpin peptidase inhibitor, clade C (antithrombin), member 1	0.0262	-2.607
ANKRD26	ankyrin repeat domain 26	0.0173	-2.605
SHPRH	SNF2 histone linker PHD RING helicase, E3 ubiquitin protein ligase	0.026	-2.601
MUC20	mucin 20, cell surface associated	0.0139	-2.6
OSBPL1A	oxysterol binding protein-like 1A	0.048	-2.598
MPP5	membrane protein, palmitoylated 5 (MAGUK p55 subfamily member 5)	0.0308	-2.594
LY75-CD302	LY75-CD302 readthrough	0.0409	-2.588
RERGL	RERG/RAS-like	0.0119	-2.586
RMI1	RMI1, RecQ mediated genome instability 1, homolog (S. cerevisiae)	0.0215	-2.585
CWC25	CWC25 spliceosome-associated protein homolog (S. cerevisiae)	0.0157	-2.583
HP1BP3	heterochromatin protein 1, binding protein 3	0.0382	-2.581
N4BP2	NEDD4 binding protein 2	0.0387	-2.58
BTBD3	BTB (POZ) domain containing 3	0.0326	-2.578
SRSF11	serine/arginine-rich splicing factor 11	0.0145	-2.576
THEMIS	thymocyte selection associated	0.0157	-2.571
HDAC8	histone deacetylase 8	0.0239	-2.569
MTTP	microsomal triglyceride transfer protein	0.0132	-2.569
METTL4	methyltransferase like 4	0.0497	-2.565
STIM2	stromal interaction molecule 2	0.0325	-2.564
BMPR1B	bone morphogenetic protein receptor, type IB	0.0261	-2.558
PTPRC	protein tyrosine phosphatase, receptor type, C	0.0159	-2.554
ZNF81	zinc finger protein 81	0.0212	-2.55
FZD3	frizzled family receptor 3	0.0299	-2.548
TARP	TCR gamma alternate reading frame protein	0.0299	-2.546
SIDT1	SID1 transmembrane family, member 1	0.0477	-2.543
ANAPC5	anaphase promoting complex subunit 5	0.0134	-2.541
STAT4	signal transducer and activator of transcription 4	0.023	-2.538
KIAA1468	KIAA1468	0.0107	-2.536
DIP2B	DIP2 disco-interacting protein 2 homolog B (Drosophila)	0.0132	-2.534
RAB34	RAB34, member RAS oncogene family	0.0348	-2.53
WDR52	WD repeat domain 52	0.03	-2.53
GUCY1B3	guanylate cyclase 1, soluble, beta 3	0.0145	-2.528
ZZEF1	zinc finger, ZZ-type with EF-hand domain 1	0.0345	-2.528
C5orf42	chromosome 5 open reading frame 42	0.0188	-2.526
PCDHGC5	protocadherin gamma subfamily C, 5	0.0136	-2.525
ECI2	enoyl-CoA delta isomerase 2	0.0168	-2.522
IL1R1	interleukin 1 receptor, type I	0.0492	-2.52
ZFP90	ZFP90 zinc finger protein	0.0181	-2.518
SLC41A2	solute carrier family 41, member 2	0.0445	-2.514
HRASLS	HRAS-like suppressor	0.0123	-2.512
ORC2	origin recognition complex, subunit 2	0.0181	-2.512
KANSL1L	KAT8 regulatory NSL complex subunit 1-like	0.0467	-2.511
GCNT1	glucosaminyl (N-acetyl) transferase 1, core 2	0.0421	-2.509
KLRC1	killer cell lectin-like receptor subfamily C, member 1	0.0228	-2.509
ACVR2A	activin A receptor, type IIA	0.0429	-2.505
SSPN	sarcospan	0.029	-2.5
PRELID2	PRELI domain containing 2	0.00895	-2.495
HUWE1	HECT, UBA and WWE domain containing 1, E3 ubiquitin protein ligase	0.00996	-2.494
NDUFC1	NADH dehydrogenase (ubiquinone) 1, subcomplex unknown, 1, 6kDa	0.0261	-2.493
PUM1	pumilio homolog 1 (Drosophila)	0.0132	-2.492
EML5	echinoderm microtubule associated protein like 5	0.0145	-2.491
ICOS	inducible T-cell co-stimulator	0.0409	-2.489
MED12	mediator complex subunit 12	0.0101	-2.489
PTPN4	protein tyrosine phosphatase, non-receptor type 4 (megakaryocyte)	0.0134	-2.489
COG5	component of oligomeric golgi complex 5	0.0416	-2.473
ANKRD27	ankyrin repeat domain 27 (VPS9 domain)	0.0221	-2.471
MCM3AP	minichromosome maintenance complex component 3 associated protein	0.0136	-2.468
WWP1	WW domain containing E3 ubiquitin protein ligase 1	0.0145	-2.468
NNT	nicotinamide nucleotide transhydrogenase	0.0213	-2.467
SETBP1	SET binding protein 1	0.0109	-2.464
MTBP	Mdm2, transformed 3T3 cell double minute 2, p53 binding protein (mouse) binding protein, 104kDa	0.0108	-2.463
PRMT10	protein arginine methyltransferase 10 (putative)	0.0255	-2.453
VMP1	vacuole membrane protein 1	0.0145	-2.453
FUT8	fucosyltransferase 8 (alpha (1,6) fucosyltransferase)	0.024	-2.452
MBNL1	muscleblind-like splicing regulator 1	0.0175	-2.452
TDRD3	tudor domain containing 3	0.0107	-2.452
ATRX	alpha thalassemia/mental retardation syndrome X-linked	0.0287	-2.448
SPATA7	spermatogenesis associated 7	0.0356	-2.444
Gpatc2	G patch domain containing 2	0.0153	-2.443
CNTRL	centriolin	0.0198	-2.437
GOLGA4	golgin A4	0.0119	-2.427
LIN9	lin-9 homolog (C. elegans)	0.00695	-2.426
ENY2	enhancer of yellow 2 homolog (Drosophila)	0.0171	-2.423
NFE2L1	nuclear factor (erythroid-derived 2)-like 1	0.0299	-2.423
EIF4G3	eukaryotic translation initiation factor 4 gamma, 3	0.0328	-2.421
ZNF674	zinc finger protein 674	0.0159	-2.417
GBP4	guanylate binding protein 4	0.0177	-2.414
RCBTB2	regulator of chromosome condensation (RCC1) and BTB (POZ) domain containing protein 2	0.0225	-2.414
PPP2R3A	protein phosphatase 2, regulatory subunit B'', alpha	0.0356	-2.412
RBL1	retinoblastoma-like 1 (p107)	0.0261	-2.408
PHTF2	putative homeodomain transcription factor 2	0.0346	-2.407
SCAI	suppressor of cancer cell invasion	0.0287	-2.407
40787	septin 11	0.021	-2.406
DHX40	DEAH (Asp-Glu-Ala-His) box polypeptide 40	0.024	-2.4
HERC3	HECT and RLD domain containing E3 ubiquitin protein ligase 3	0.0287	-2.392
AGK	acylglycerol kinase	0.0315	-2.388
ITGA1	integrin, alpha 1	0.035	-2.385
KDM5C	lysine (K)-specific demethylase 5C	0.0273	-2.384
TLR10	toll-like receptor 10	0.0464	-2.383
SMDT1	single-pass membrane protein with aspartate-rich tail 1	0.0499	-2.381
SLC22A5	solute carrier family 22 (organic cation/carnitine transporter), member 5	0.00428	-2.378
SMARCAD1	SWI/SNF-related, matrix-associated actin-dependent regulator of chromatin, subfamily a, containing DEAD/H box 1	0.0195	-2.376
TMX3	thioredoxin-related transmembrane protein 3	0.0223	-2.374
CCDC43	coiled-coil domain containing 43	0.0205	-2.371
NUP54	nucleoporin 54kDa	0.0225	-2.366
SENP7	SUMO1/sentrin specific peptidase 7	0.019	-2.365
HPS3	Hermansky-Pudlak syndrome 3	0.0334	-2.363
HTR2B	5-hydroxytryptamine (serotonin) receptor 2B, G protein-coupled	0.0451	-2.363
FAM172A	family with sequence similarity 172, member A	0.0145	-2.362
ZMYND8	zinc finger, MYND-type containing 8	0.00828	-2.36
ATL2	atlastin GTPase 2	0.00764	-2.356
WDR19	WD repeat domain 19	0.023	-2.356
LUC7L3	LUC7-like 3 (S. cerevisiae)	0.0201	-2.354
EIF2AK3	eukaryotic translation initiation factor 2-alpha kinase 3	0.0161	-2.347
IFT81	intraflagellar transport 81 homolog (Chlamydomonas)	0.0417	-2.346
VCL	vinculin	0.0136	-2.343
ACAD11	acyl-CoA dehydrogenase family, member 11	0.0136	-2.341
IPP	intracisternal A particle-promoted polypeptide	0.0197	-2.341
TUBGCP3	tubulin, gamma complex associated protein 3	0.0136	-2.341
ZNF177	zinc finger protein 177	0.0145	-2.338
C2CD5	C2 calcium-dependent domain containing 5	0.0273	-2.337
RFC5	replication factor C (activator 1) 5, 36.5kDa	0.0358	-2.335
SNX13	sorting nexin 13	0.0119	-2.332
SSBP3	single stranded DNA binding protein 3	0.0195	-2.327
AGTR1	angiotensin II receptor, type 1	0.00805	-2.326
NUCB2	nucleobindin 2	0.0189	-2.326
UBR2	ubiquitin protein ligase E3 component n-recognin 2	0.0219	-2.326
BUB1B	BUB1 mitotic checkpoint serine/threonine kinase B	0.0181	-2.322
POLR3A	polymerase (RNA) III (DNA directed) polypeptide A, 155kDa	0.0226	-2.318
ASCC3	activating signal cointegrator 1 complex subunit 3	0.0283	-2.317
ZFR	zinc finger RNA binding protein	0.0145	-2.317
GPSM2	G-protein signaling modulator 2	0.0261	-2.314
NIPSNAP1	nipsnap homolog 1 (C. elegans)	0.0149	-2.313
NUPL2	nucleoporin like 2	0.0352	-2.312
XPOT	exportin, tRNA	0.0344	-2.312
VAV3	vav 3 guanine nucleotide exchange factor	0.0355	-2.309
B3GNT2	UDP-GlcNAc:betaGal beta-1,3-N-acetylglucosaminyltransferase 2	0.0147	-2.303
CHSY1	chondroitin sulfate synthase 1	0.015	-2.303
SLC39A6	solute carrier family 39 (zinc transporter), member 6	0.0363	-2.303
NUP160	nucleoporin 160kDa	0.0132	-2.302
C6orf70	chromosome 6 open reading frame 70	0.00713	-2.301
SMC5	structural maintenance of chromosomes 5	0.0242	-2.299
DYNC2H1	dynein, cytoplasmic 2, heavy chain 1	0.0312	-2.297
KIAA0317	KIAA0317	0.0132	-2.297
TNPO3	transportin 3	0.0129	-2.297
SLC10A5	solute carrier family 10 (sodium/bile acid cotransporter family), member 5	0.00764	-2.296
C15orf61	chromosome 15 open reading frame 61	0.0107	-2.295
CAB39L	calcium binding protein 39-like	0.0244	-2.295
MACF1	microtubule-actin crosslinking factor 1	0.00764	-2.294
INPP4B	inositol polyphosphate-4-phosphatase, type II, 105kDa	0.0488	-2.29
FAM76B	family with sequence similarity 76, member B	0.0218	-2.289
KIAA1524	KIAA1524	0.0205	-2.286
C1orf87	chromosome 1 open reading frame 87	0.0133	-2.281
SOX5	SRY (sex determining region Y)-box 5	0.0319	-2.281
CASP8	caspase 8, apoptosis-related cysteine peptidase	0.0136	-2.279
NARG2	NMDA receptor regulated 2	0.0328	-2.279
PPEF2	protein phosphatase, EF-hand calcium binding domain 2	0.0272	-2.279
PPIP5K2	diphosphoinositol pentakisphosphate kinase 2	0.0107	-2.279
NFAT5	nuclear factor of activated T-cells 5, tonicity-responsive	0.0174	-2.277
TOPBP1	topoisomerase (DNA) II binding protein 1	0.0132	-2.275
SPATA5	spermatogenesis associated 5	0.0255	-2.273
TEX37	testis expressed 37	0.0286	-2.272
DNAJC10	DnaJ (Hsp40) homolog, subfamily C, member 10	0.0442	-2.271
PBRM1	polybromo 1	0.0132	-2.271
FANCC	Fanconi anemia, complementation group C	0.0284	-2.269
KIAA1429	KIAA1429	0.0171	-2.266
RAPGEF6	Rap guanine nucleotide exchange factor (GEF) 6	0.03	-2.266
UQCRB	ubiquinol-cytochrome c reductase binding protein	0.0375	-2.266
ARHGAP11A	Rho GTPase activating protein 11A	0.0433	-2.264
BCAS3	breast carcinoma amplified sequence 3	0.012	-2.263
PIGN	phosphatidylinositol glycan anchor biosynthesis, class N	0.0308	-2.262
HSPBAP1	HSPB (heat shock 27kDa) associated protein 1	0.0145	-2.259
LRRC40	leucine rich repeat containing 40	0.0156	-2.259
DDX6	DEAD (Asp-Glu-Ala-Asp) box helicase 6	0.0171	-2.256
FYCO1	FYVE and coiled-coil domain containing 1	0.034	-2.255
BIRC6	baculoviral IAP repeat containing 6	0.0292	-2.254
NKX2-8	NK2 homeobox 8	0.0418	-2.254
DDX3Y	DEAD (Asp-Glu-Ala-Asp) box polypeptide 3, Y-linked	0.0335	-2.253
FRYL	FRY-like	0.0136	-2.252
ERI2	ERI1 exoribonuclease family member 2	0.0346	-2.248
IKZF1	IKAROS family zinc finger 1 (Ikaros)	0.0136	-2.246
MED24	mediator complex subunit 24	0.0143	-2.245
SHOC2	soc-2 suppressor of clear homolog (C. elegans)	0.0137	-2.245
BRD8	bromodomain containing 8	0.026	-2.244
MAN1A1	mannosidase, alpha, class 1A, member 1	0.0107	-2.242
KIF15	kinesin family member 15	0.0224	-2.241
ITSN2	intersectin 2	0.0145	-2.24
Mcpt8	mast cell protease 8	0.0406	-2.238
CWF19L1	CWF19-like 1, cell cycle control (S. pombe)	0.0145	-2.236
PIP5K1C	phosphatidylinositol-4-phosphate 5-kinase, type I, gamma	0.0119	-2.236
MYCBP2	MYC binding protein 2, E3 ubiquitin protein ligase	0.0111	-2.235
SNX22	sorting nexin 22	0.0485	-2.235
MFSD8	major facilitator superfamily domain containing 8	0.0222	-2.234
GNAO1	guanine nucleotide binding protein (G protein), alpha activating activity polypeptide O	0.0159	-2.228
PLEKHB2	pleckstrin homology domain containing, family B (evectins) member 2	0.0132	-2.227
GATA6	GATA binding protein 6	0.0299	-2.226
MSH3	mutS homolog 3 (E. coli)	0.0136	-2.223
PANX1	pannexin 1	0.019	-2.222
MST4	serine/threonine protein kinase MST4	0.0344	-2.22
PHF11	PHD finger protein 11	0.00856	-2.22
ASH1L	ash1 (absent, small, or homeotic)-like (Drosophila)	0.0142	-2.216
IL7R	interleukin 7 receptor	0.0375	-2.216
ZNF280D	zinc finger protein 280D	0.0195	-2.216
DLG1	discs, large homolog 1 (Drosophila)	0.0179	-2.213
MLL2	myeloid/lymphoid or mixed-lineage leukemia 2	0.0253	-2.213
AHI1	Abelson helper integration site 1	0.0221	-2.212
HERC2	HECT and RLD domain containing E3 ubiquitin protein ligase 2	0.0308	-2.212
SLA	Src-like-adaptor	0.0144	-2.212
XRCC5	X-ray repair complementing defective repair in Chinese hamster cells 5 (double-strand-break rejoining)	0.0159	-2.212
ENPP1	ectonucleotide pyrophosphatase/phosphodiesterase 1	0.0477	-2.208
NFXL1	nuclear transcription factor, X-box binding-like 1	0.0168	-2.207
CEP95	centrosomal protein 95kDa	0.0244	-2.205
USPL1	ubiquitin specific peptidase like 1	0.0322	-2.205
MVB12B	multivesicular body subunit 12B	0.0107	-2.204
ELF2	E74-like factor 2 (ets domain transcription factor)	0.0402	-2.203
NXPE4	neurexophilin and PC-esterase domain family, member 4	0.0157	-2.202
PEX26	peroxisomal biogenesis factor 26	0.0267	-2.202
TAF4B	TAF4b RNA polymerase II, TATA box binding protein (TBP)-associated factor, 105kDa	0.0107	-2.201
MROH6	maestro heat-like repeat family member 6	0.017	-2.2
MDM4	Mdm4 p53 binding protein homolog (mouse)	0.0147	-2.197
FAM65B	family with sequence similarity 65, member B	0.0107	-2.195
SLC20A1	solute carrier family 20 (phosphate transporter), member 1	0.0299	-2.194
PRDM4	PR domain containing 4	0.0196	-2.193
AMN1	antagonist of mitotic exit network 1 homolog (S. cerevisiae)	0.0233	-2.192
SRRM1	serine/arginine repetitive matrix 1	0.017	-2.192
FBXO34	F-box protein 34	0.0441	-2.19
TNRC6B	trinucleotide repeat containing 6B	0.0147	-2.19
RAD50	RAD50 homolog (S. cerevisiae)	0.0231	-2.187
TRIP12	thyroid hormone receptor interactor 12	0.0111	-2.185
USP15	ubiquitin specific peptidase 15	0.0372	-2.183
STX16	syntaxin 16	0.0205	-2.181
MYLK4	myosin light chain kinase family, member 4	0.0248	-2.179
ALKBH8	alkB, alkylation repair homolog 8 (E. coli)	0.043	-2.178
PDHA1	pyruvate dehydrogenase (lipoamide) alpha 1	0.0348	-2.177
DCAF16	DDB1 and CUL4 associated factor 16	0.0294	-2.175
STAMBPL1	STAM binding protein-like 1	0.015	-2.175
DHTKD1	dehydrogenase E1 and transketolase domain containing 1	0.0143	-2.173
TNFRSF21	tumor necrosis factor receptor superfamily, member 21	0.0254	-2.172
LOC689092	similar to 60S ribosomal protein L9	0.0347	-2.171
TCERG1	transcription elongation regulator 1	0.0161	-2.171
DR1	down-regulator of transcription 1, TBP-binding (negative cofactor 2)	0.0381	-2.17
COG3	component of oligomeric golgi complex 3	0.026	-2.169
RBBP4	retinoblastoma binding protein 4	0.0184	-2.169
ZBTB41	zinc finger and BTB domain containing 41	0.0188	-2.168
IMMT	inner membrane protein, mitochondrial	0.0306	-2.165
MAU2	MAU2 chromatid cohesion factor homolog (C. elegans)	0.034	-2.163
TMTC3	transmembrane and tetratricopeptide repeat containing 3	0.0374	-2.163
TTC37	tetratricopeptide repeat domain 37	0.0166	-2.163
PATL1	protein associated with topoisomerase II homolog 1 (yeast)	0.0156	-2.162
COQ10B	coenzyme Q10 homolog B (S. cerevisiae)	0.0159	-2.161
CWC27	CWC27 spliceosome-associated protein homolog (S. cerevisiae)	0.0161	-2.16
EXOC1	exocyst complex component 1	0.012	-2.159
LCORL	ligand dependent nuclear receptor corepressor-like	0.0196	-2.159
DEGS2	delta(4)-desaturase, sphingolipid 2	0.0324	-2.156
DGKE	diacylglycerol kinase, epsilon 64kDa	0.0136	-2.156
BAZ1A	bromodomain adjacent to zinc finger domain, 1A	0.0349	-2.155
MEF2A	myocyte enhancer factor 2A	0.0168	-2.155
HTATSF1	HIV-1 Tat specific factor 1	0.0197	-2.153
OSBPL9	oxysterol binding protein-like 9	0.0229	-2.153
ATRN	attractin	0.0176	-2.152
IRF2	interferon regulatory factor 2	0.0224	-2.152
CREBBP	CREB binding protein	0.0433	-2.151
UVRAG	UV radiation resistance associated	0.0215	-2.149
WDR48	WD repeat domain 48	0.0161	-2.148
PLCXD3	phosphatidylinositol-specific phospholipase C, X domain containing 3	0.0341	-2.145
SLC30A9	solute carrier family 30 (zinc transporter), member 9	0.0379	-2.145
LARS	leucyl-tRNA synthetase	0.0336	-2.144
CCDC132	coiled-coil domain containing 132	0.0223	-2.143
LRRK2	leucine-rich repeat kinase 2	0.0107	-2.143
ZCCHC11	zinc finger, CCHC domain containing 11	0.0212	-2.143
AFF4	AF4/FMR2 family, member 4	0.0308	-2.142
FAM208B	family with sequence similarity 208, member B	0.0226	-2.137
TSPYL2	TSPY-like 2	0.0477	-2.137
MAPKAP1	mitogen-activated protein kinase associated protein 1	0.0409	-2.136
MED23	mediator complex subunit 23	0.0147	-2.136
DNMT3A	DNA (cytosine-5-)-methyltransferase 3 alpha	0.0149	-2.135
LBH	limb bud and heart development	0.046	-2.134
RHOT1	ras homolog family member T1	0.0219	-2.131
TET3	tet methylcytosine dioxygenase 3	0.0249	-2.131
ZNF462	zinc finger protein 462	0.0175	-2.131
OGT	O-linked N-acetylglucosamine (GlcNAc) transferase	0.0214	-2.13
ACBD5	acyl-CoA binding domain containing 5	0.0438	-2.129
KCTD18	potassium channel tetramerisation domain containing 18	0.0346	-2.127
PTPN11	protein tyrosine phosphatase, non-receptor type 11	0.0272	-2.127
KCNAB2	potassium voltage-gated channel, shaker-related subfamily, beta member 2	0.0177	-2.126
RAB3GAP2	RAB3 GTPase activating protein subunit 2 (non-catalytic)	0.0273	-2.125
FAM118A	family with sequence similarity 118, member A	0.0376	-2.124
SNX4	sorting nexin 4	0.0272	-2.124
NADKD1	NAD kinase domain containing 1	0.0313	-2.12
SKI	v-ski sarcoma viral oncogene homolog (avian)	0.0459	-2.12
VPS35	vacuolar protein sorting 35 homolog (S. cerevisiae)	0.0215	-2.119
ZBED5	zinc finger, BED-type containing 5	0.0349	-2.119
HAUS3	HAUS augmin-like complex, subunit 3	0.0171	-2.118
ABCC6	ATP-binding cassette, sub-family C (CFTR/MRP), member 6	0.0136	-2.117
KAT6B	K(lysine) acetyltransferase 6B	0.0157	-2.117
LIN54	lin-54 homolog (C. elegans)	0.0173	-2.117
AAK1	AP2 associated kinase 1	0.0196	-2.116
KIAA1967	KIAA1967	0.026	-2.116
Odf2	outer dense fiber of sperm tails 2	0.0233	-2.116
PLCL1	phospholipase C-like 1	0.0461	-2.115
UBE3A	ubiquitin protein ligase E3A	0.0137	-2.115
CYP4V2	cytochrome P450, family 4, subfamily V, polypeptide 2	0.04	-2.113
LRPPRC	leucine-rich pentatricopeptide repeat containing	0.0228	-2.112
TMEM19	transmembrane protein 19	0.019	-2.112
MAP3K4	mitogen-activated protein kinase kinase kinase 4	0.0191	-2.111
PCNT	pericentrin	0.0118	-2.111
ARGLU1	arginine and glutamate rich 1	0.0145	-2.11
PDCD6IP	programmed cell death 6 interacting protein	0.0371	-2.107
NID1	nidogen 1	0.0159	-2.106
RBM26	RNA binding motif protein 26	0.0107	-2.106
KDM4C	lysine (K)-specific demethylase 4C	0.0319	-2.105
TBK1	TANK-binding kinase 1	0.0212	-2.104
GON4L	gon-4-like (C. elegans)	0.0279	-2.103
GPR155	G protein-coupled receptor 155	0.0438	-2.102
SPEN	spen homolog, transcriptional regulator (Drosophila)	0.0229	-2.102
SF3B1	splicing factor 3b, subunit 1, 155kDa	0.0231	-2.101
WDR31	WD repeat domain 31	0.0315	-2.101
SREK1	splicing regulatory glutamine/lysine-rich protein 1	0.0164	-2.1
BLOC1S6	biogenesis of lysosomal organelles complex-1, subunit 6, pallidin	0.0254	-2.099
LRRCC1	leucine rich repeat and coiled-coil centrosomal protein 1	0.0145	-2.099
AKAP11	A kinase (PRKA) anchor protein 11	0.0136	-2.098
PRKD3	protein kinase D3	0.0226	-2.097
VSIG10	V-set and immunoglobulin domain containing 10	0.0419	-2.096
G2E3	G2/M-phase specific E3 ubiquitin protein ligase	0.0316	-2.095
SYNJ1	synaptojanin 1	0.0348	-2.094
KLRF1	killer cell lectin-like receptor subfamily F, member 1	0.027	-2.093
SHD	Src homology 2 domain containing transforming protein D	0.0221	-2.093
SYNE2	spectrin repeat containing, nuclear envelope 2	0.0325	-2.093
DOCK10	dedicator of cytokinesis 10	0.0217	-2.092
UBAP2L	ubiquitin associated protein 2-like	0.0145	-2.09
HIST1H2AD	histone cluster 1, H2ad	0.0205	-2.089
NDE1	nudE nuclear distribution E homolog 1 (A. nidulans)	0.0136	-2.089
PEX7	peroxisomal biogenesis factor 7	0.0116	-2.088
RBM25	RNA binding motif protein 25	0.0119	-2.088
VPS54	vacuolar protein sorting 54 homolog (S. cerevisiae)	0.0174	-2.088
AKAP9	A kinase (PRKA) anchor protein (yotiao) 9	0.0179	-2.086
CCNB1IP1	cyclin B1 interacting protein 1, E3 ubiquitin protein ligase	0.0246	-2.086
THPO	thrombopoietin	0.00713	-2.085
POLR1B	polymerase (RNA) I polypeptide B, 128kDa	0.0387	-2.084
USP14	ubiquitin specific peptidase 14 (tRNA-guanine transglycosylase)	0.0192	-2.084
CAST	calpastatin	0.0279	-2.083
NTN4	netrin 4	0.0471	-2.081
RAB11FIP2	RAB11 family interacting protein 2 (class I)	0.0182	-2.081
ATP6V0A4	ATPase, H+ transporting, lysosomal V0 subunit a4	0.0144	-2.08
ZNF638	zinc finger protein 638	0.0204	-2.08
ADCYAP1R1	adenylate cyclase activating polypeptide 1 (pituitary) receptor type I	0.0433	-2.079
ABCC1	ATP-binding cassette, sub-family C (CFTR/MRP), member 1	0.0383	-2.078
PARP1	poly (ADP-ribose) polymerase 1	0.0142	-2.077
TXK	TXK tyrosine kinase	0.0187	-2.076
BRWD1	bromodomain and WD repeat domain containing 1	0.0141	-2.074
AHCTF1	AT hook containing transcription factor 1	0.0149	-2.073
CYFIP2	cytoplasmic FMR1 interacting protein 2	0.0352	-2.073
MIB1	mindbomb E3 ubiquitin protein ligase 1	0.0221	-2.073
TTC14	tetratricopeptide repeat domain 14	0.0265	-2.073
ERCC8	excision repair cross-complementing rodent repair deficiency, complementation group 8	0.0402	-2.072
NUP214	nucleoporin 214kDa	0.015	-2.072
PJA2	praja ring finger 2, E3 ubiquitin protein ligase	0.0275	-2.071
SRRM2	serine/arginine repetitive matrix 2	0.0119	-2.071
THOC2	THO complex 2	0.0181	-2.07
UBA6	ubiquitin-like modifier activating enzyme 6	0.0239	-2.07
SUPT16H	suppressor of Ty 16 homolog (S. cerevisiae)	0.0282	-2.069
TMEM39A	transmembrane protein 39A	0.0381	-2.069
CHRNA7	cholinergic receptor, nicotinic, alpha 7 (neuronal)	0.0143	-2.068
APAF1	apoptotic peptidase activating factor 1	0.0169	-2.066
OSBP	oxysterol binding protein	0.0145	-2.064
TLR6	toll-like receptor 6	0.0133	-2.063
ZNF143	zinc finger protein 143	0.0164	-2.063
NOL8	nucleolar protein 8	0.0381	-2.061
NCAPD3	non-SMC condensin II complex, subunit D3	0.0417	-2.058
SEMA3B	sema domain, immunoglobulin domain (Ig), short basic domain, secreted, (semaphorin) 3B	0.0417	-2.058
SPTBN1	spectrin, beta, non-erythrocytic 1	0.0159	-2.058
PNPLA1	patatin-like phospholipase domain containing 1	0.0348	-2.057
DPP8	dipeptidyl-peptidase 8	0.0364	-2.056
GTF2I	general transcription factor IIi	0.0179	-2.056
KRT19	keratin 19	0.0307	-2.055
RAD54B	RAD54 homolog B (S. cerevisiae)	0.017	-2.055
C11orf30	chromosome 11 open reading frame 30	0.0468	-2.054
HECTD1	HECT domain containing E3 ubiquitin protein ligase 1	0.0175	-2.054
ARNT	aryl hydrocarbon receptor nuclear translocator	0.0273	-2.052
DST	dystonin	0.0391	-2.052
IFT74	intraflagellar transport 74 homolog (Chlamydomonas)	0.0451	-2.052
KIAA0100	KIAA0100	0.034	-2.052
CEP70	centrosomal protein 70kDa	0.038	-2.051
CHRM3	cholinergic receptor, muscarinic 3	0.0136	-2.051
TNRC6A	trinucleotide repeat containing 6A	0.0195	-2.051
EPM2AIP1	EPM2A (laforin) interacting protein 1	0.0171	-2.05
NAB2	NGFI-A binding protein 2 (EGR1 binding protein 2)	0.0265	-2.05
RIC8B	resistance to inhibitors of cholinesterase 8 homolog B (C. elegans)	0.0136	-2.05
ANP32E	acidic (leucine-rich) nuclear phosphoprotein 32 family, member E	0.0377	-2.048
GPR107	G protein-coupled receptor 107	0.0254	-2.048
NUDT12	nudix (nucleoside diphosphate linked moiety X)-type motif 12	0.0257	-2.048
RBBP5	retinoblastoma binding protein 5	0.0218	-2.048
MALT1	mucosa associated lymphoid tissue lymphoma translocation gene 1	0.00881	-2.047
SECTM1	secreted and transmembrane 1	0.0171	-2.047
NKTR	natural killer-tumor recognition sequence	0.015	-2.045
NBEAL1	neurobeachin-like 1	0.0432	-2.044
SET	SET nuclear oncogene	0.0306	-2.044
C9orf91	chromosome 9 open reading frame 91	0.017	-2.04
CSPP1	centrosome and spindle pole associated protein 1	0.0137	-2.04
PGPEP1	pyroglutamyl-peptidase I	0.0422	-2.039
TERF2	telomeric repeat binding factor 2	0.0143	-2.039
SVOPL	SVOP-like	0.0391	-2.038
Zfp61	zinc finger protein 61	0.0326	-2.038
NCOA1	nuclear receptor coactivator 1	0.0171	-2.036
DYRK1A	dual-specificity tyrosine-(Y)-phosphorylation regulated kinase 1A	0.0269	-2.035
HIVEP2	human immunodeficiency virus type I enhancer binding protein 2	0.046	-2.034
HPS5	Hermansky-Pudlak syndrome 5	0.0136	-2.034
LAMA4	laminin, alpha 4	0.0428	-2.034
PRPF4B	PRP4 pre-mRNA processing factor 4 homolog B (yeast)	0.0312	-2.034
SNX18	sorting nexin 18	0.0136	-2.033
F5	coagulation factor V (proaccelerin, labile factor)	0.0387	-2.032
CCDC91	coiled-coil domain containing 91	0.0111	-2.031
SLC25A46	solute carrier family 25, member 46	0.0382	-2.031
SSH1	slingshot protein phosphatase 1	0.0392	-2.031
TPR	translocated promoter region, nuclear basket protein	0.0175	-2.031
LATS1	LATS, large tumor suppressor, homolog 1 (Drosophila)	0.02	-2.03
SOS2	son of sevenless homolog 2 (Drosophila)	0.0181	-2.03
SRSF2	serine/arginine-rich splicing factor 2	0.0397	-2.028
Cmah	cytidine monophospho-N-acetylneuraminic acid hydroxylase	0.021	-2.026
IBTK	inhibitor of Bruton agammaglobulinemia tyrosine kinase	0.0409	-2.026
ZNF256	zinc finger protein 256	0.041	-2.026
KDM6A	lysine (K)-specific demethylase 6A	0.00655	-2.025
RPL22L1	ribosomal protein L22-like 1	0.0335	-2.025
KDM2A	lysine (K)-specific demethylase 2A	0.0147	-2.024
SNX30	sorting nexin family member 30	0.00577	-2.024
SLC4A7	solute carrier family 4, sodium bicarbonate cotransporter, member 7	0.0159	-2.023
IL1RL1	interleukin 1 receptor-like 1	0.0145	-2.02
TOP2B	topoisomerase (DNA) II beta 180kDa	0.0181	-2.02
MAP3K7	mitogen-activated protein kinase kinase kinase 7	0.0169	-2.019
RUNX2	runt-related transcription factor 2	0.0289	-2.018
ZCCHC8	zinc finger, CCHC domain containing 8	0.0136	-2.018
ZFP64	ZFP64 zinc finger protein	0.0348	-2.015
GPR110	G protein-coupled receptor 110	0.0169	-2.014
GTF2H5	general transcription factor IIH, polypeptide 5	0.0145	-2.014
OXCT1	3-oxoacid CoA transferase 1	0.027	-2.013
ZFP106	zinc finger protein 106 homolog (mouse)	0.0263	-2.009
RAB6A	RAB6A, member RAS oncogene family	0.0299	-2.008
TSPAN2	tetraspanin 2	0.0107	-2.007
TMEM65	transmembrane protein 65	0.0407	-2.006
GTF3C1	general transcription factor IIIC, polypeptide 1, alpha 220kDa	0.0214	-2.005
MAP7D3	MAP7 domain containing 3	0.023	-2.005
MLL	myeloid/lymphoid or mixed-lineage leukemia (trithorax homolog, Drosophila)	0.0376	-2.004
ABCG2	ATP-binding cassette, sub-family G (WHITE), member 2	0.0287	-2.003
SAR1B	SAR1 homolog B (S. cerevisiae)	0.0222	-2.003
DBT	dihydrolipoamide branched chain transacylase E2	0.0347	-2.002
RUFY1	RUN and FYVE domain containing 1	0.0188	-2.002
ZNF184	zinc finger protein 184	0.0255	-2.002
INSR	insulin receptor	0.0233	-2.001
MLH3	mutL homolog 3 (E. coli)	0.0468	-2.001
RUFY2	RUN and FYVE domain containing 2	0.0184	-2.001
E2F4	E2F transcription factor 4, p107/p130-binding	0.0255	2.003
ATG3	autophagy related 3	0.0387	2.007
PTPN6	protein tyrosine phosphatase, non-receptor type 6	0.0345	2.009
LYN	v-yes-1 Yamaguchi sarcoma viral related oncogene homolog	0.0339	2.011
MRPS27	mitochondrial ribosomal protein S27	0.0325	2.011
UBA1	ubiquitin-like modifier activating enzyme 1	0.0389	2.013
USF1	upstream transcription factor 1	0.0378	2.018
TPCN2	two pore segment channel 2	0.046	2.023
BRK1	BRICK1, SCAR/WAVE actin-nucleating complex subunit	0.0293	2.026
CERS2	ceramide synthase 2	0.0413	2.027
TMEM230	transmembrane protein 230	0.0218	2.028
NIF3L1	NIF3 NGG1 interacting factor 3-like 1 (S. cerevisiae)	0.0427	2.032
EHD1	EH-domain containing 1	0.0219	2.036
SLC35F5	solute carrier family 35, member F5	0.0145	2.037
DAZAP2	DAZ associated protein 2	0.0204	2.046
EEF2	eukaryotic translation elongation factor 2	0.0254	2.048
PUS3	pseudouridylate synthase 3	0.0486	2.051
QARS	glutaminyl-tRNA synthetase	0.0249	2.053
IL16	interleukin 16	0.0257	2.075
CDS2	CDP-diacylglycerol synthase (phosphatidate cytidylyltransferase) 2	0.0455	2.089
BAG6	BCL2-associated athanogene 6	0.0442	2.091
EFNA1	ephrin-A1	0.0467	2.092
RAC2	ras-related C3 botulinum toxin substrate 2 (rho family, small GTP binding protein Rac2)	0.0241	2.095
DCK	deoxycytidine kinase	0.0443	2.103
HNMT	histamine N-methyltransferase	0.0284	2.105
IL1B	interleukin 1, beta	0.0477	2.105
ACTG1	actin, gamma 1	0.0407	2.114
ATP6V0D1	ATPase, H+ transporting, lysosomal 38kDa, V0 subunit d1	0.032	2.114
DPP3	dipeptidyl-peptidase 3	0.0453	2.114
FLOT1	flotillin 1	0.0487	2.122
PACSIN2	protein kinase C and casein kinase substrate in neurons 2	0.0327	2.125
CA2	carbonic anhydrase II	0.0448	2.126
GTPBP2	GTP binding protein 2	0.0494	2.129
APLP2	amyloid beta (A4) precursor-like protein 2	0.0369	2.138
GMPR2	guanosine monophosphate reductase 2	0.0246	2.144
CNR2	cannabinoid receptor 2 (macrophage)	0.0474	2.146
KIF1B	kinesin family member 1B	0.0192	2.148
CD53	CD53 molecule	0.0372	2.154
CKB	creatine kinase, brain	0.0397	2.155
SIRT7	sirtuin 7	0.0373	2.163
Mkrn1	makorin ring finger protein 1	0.0283	2.173
MYO9B	myosin IXB	0.0311	2.176
HPCAL1	hippocalcin-like 1	0.0285	2.179
SMPDL3A	sphingomyelin phosphodiesterase, acid-like 3A	0.0279	2.182
WDR45	WD repeat domain 45	0.0348	2.189
ZFPM2	zinc finger protein, FOG family member 2	0.0495	2.199
GRAP2	GRB2-related adaptor protein 2	0.0367	2.206
S1PR4	sphingosine-1-phosphate receptor 4	0.0474	2.207
IER5	immediate early response 5	0.0231	2.209
PLA2G12A	phospholipase A2, group XIIA	0.0171	2.213
TOX4	TOX high mobility group box family member 4	0.0441	2.217
CXCR5	chemokine (C-X-C motif) receptor 5	0.0323	2.218
PLEKHA5	pleckstrin homology domain containing, family A member 5	0.0329	2.236
CYSTM1	cysteine-rich transmembrane module containing 1	0.0335	2.239
PDE4B	phosphodiesterase 4B, cAMP-specific	0.0244	2.246
TUBB2B	tubulin, beta 2B class IIb	0.0426	2.246
HEBP1	heme binding protein 1	0.0408	2.277
RACGAP1	Rac GTPase activating protein 1	0.0191	2.28
APH1A	anterior pharynx defective 1 homolog A (C. elegans)	0.02	2.286
PPP1R8	protein phosphatase 1, regulatory subunit 8	0.0107	2.286
ALPK1	alpha-kinase 1	0.0406	2.289
ATP6V1E1	ATPase, H+ transporting, lysosomal 31kDa, V1 subunit E1	0.0374	2.298
CYB5R1	cytochrome b5 reductase 1	0.0413	2.338
TMBIM1	transmembrane BAX inhibitor motif containing 1	0.037	2.349
TDRKH	tudor and KH domain containing	0.0453	2.358
B4GALT1	UDP-Gal:betaGlcNAc beta 1,4- galactosyltransferase, polypeptide 1	0.0428	2.37
POLR2C	polymerase (RNA) II (DNA directed) polypeptide C, 33kDa	0.0421	2.375
XKR8	XK, Kell blood group complex subunit-related family, member 8	0.0456	2.383
POR	P450 (cytochrome) oxidoreductase	0.041	2.388
SDCBP	syndecan binding protein (syntenin)	0.0257	2.397
NEDD4	neural precursor cell expressed, developmentally down-regulated 4, E3 ubiquitin protein ligase	0.0378	2.4
DNASE1L1	deoxyribonuclease I-like 1	0.0454	2.404
DDX41	DEAD (Asp-Glu-Ala-Asp) box polypeptide 41	0.0331	2.406
TGM2	transglutaminase 2 (C polypeptide, protein-glutamine-gamma-glutamyltransferase)	0.0435	2.418
SQSTM1	sequestosome 1	0.0476	2.427
ANXA5	annexin A5	0.0328	2.428
DAXX	death-domain associated protein	0.0358	2.438
DHRS3	dehydrogenase/reductase (SDR family) member 3	0.0181	2.439
RAB18	RAB18, member RAS oncogene family	0.0145	2.447
ZNF771	zinc finger protein 771	0.0457	2.455
SPAG1	sperm associated antigen 1	0.0419	2.469
CTSS	cathepsin S	0.0187	2.47
ADAP1	ArfGAP with dual PH domains 1	0.0451	2.476
PLEKHM2	pleckstrin homology domain containing, family M (with RUN domain) member 2	0.0426	2.486
DUSP6	dual specificity phosphatase 6	0.0487	2.519
C9orf3	chromosome 9 open reading frame 3	0.045	2.526
CNDP2	CNDP dipeptidase 2 (metallopeptidase M20 family)	0.0409	2.527
IFT57	intraflagellar transport 57 homolog (Chlamydomonas)	0.02	2.558
PTAFR	platelet-activating factor receptor	0.0462	2.563
DHX38	DEAH (Asp-Glu-Ala-His) box polypeptide 38	0.0438	2.603
CHP1	calcineurin-like EF-hand protein 1	0.0406	2.609
PLSCR1	phospholipid scramblase 1	0.0266	2.615
RNASE4	ribonuclease, RNase A family, 4	0.0107	2.616
ME1	malic enzyme 1, NADP(+)-dependent, cytosolic	0.0426	2.668
PLAU	plasminogen activator, urokinase	0.0244	2.672
CNP	2',3'-cyclic nucleotide 3' phosphodiesterase	0.0258	2.726
PGAM1	phosphoglycerate mutase 1 (brain)	0.0375	2.729
EPB42	erythrocyte membrane protein band 4.2	0.0431	2.759
RAB11FIP5	RAB11 family interacting protein 5 (class I)	0.0359	2.765
NKIRAS2	NFKB inhibitor interacting Ras-like 2	0.0368	2.78
CTBP2	C-terminal binding protein 2	0.0313	2.787
HERPUD1	homocysteine-inducible, endoplasmic reticulum stress-inducible, ubiquitin-like domain member 1	0.0257	2.787
PLOD3	procollagen-lysine, 2-oxoglutarate 5-dioxygenase 3	0.0257	2.79
GPR146	G protein-coupled receptor 146	0.0434	2.838
VSTM4	V-set and transmembrane domain containing 4	0.0455	2.844
ITPRIP	inositol 1,4,5-trisphosphate receptor interacting protein	0.0355	2.856
Ubb	ubiquitin B	0.0177	2.871
PGK1	phosphoglycerate kinase 1	0.0319	2.894
RGS20	regulator of G-protein signaling 20	0.0357	2.913
IL10RA	interleukin 10 receptor, alpha	0.0439	2.923
ANXA4	annexin A4	0.0375	2.929
C1orf43	chromosome 1 open reading frame 43	0.0278	2.944
TMEM30B	transmembrane protein 30B	0.0455	2.952
ACVR1	activin A receptor, type I	0.0324	2.966
SMOX	spermine oxidase	0.0468	2.991
ILDR1	immunoglobulin-like domain containing receptor 1	0.041	2.993
SLC16A3	solute carrier family 16, member 3 (monocarboxylic acid transporter 4)	0.0218	2.994
SRGAP1	SLIT-ROBO Rho GTPase activating protein 1	0.0444	3.007
LAT2	linker for activation of T cells family, member 2	0.0242	3.01
ATP6AP1	ATPase, H+ transporting, lysosomal accessory protein 1	0.0314	3.048
IL1RN	interleukin 1 receptor antagonist	0.0238	3.058
Ly6g6e	lymphocyte antigen 6 complex, locus G6E	0.0387	3.089
MYD88	myeloid differentiation primary response 88	0.048	3.202
PTPRO	protein tyrosine phosphatase, receptor type, O	0.0337	3.204
ILK	integrin-linked kinase	0.0466	3.267
TOM1L1	target of myb1 (chicken)-like 1	0.0487	3.323
ARMCX6	armadillo repeat containing, X-linked 6	0.0452	3.399
SCPEP1	serine carboxypeptidase 1	0.0327	3.404
IFIT3	interferon-induced protein with tetratricopeptide repeats 3	0.0464	3.55
PDLIM1	PDZ and LIM domain 1	0.0439	3.579
MARCH3	membrane-associated ring finger (C3HC4) 3, E3 ubiquitin protein ligase	0.0482	3.782
CXCR2	chemokine (C-X-C motif) receptor 2	0.0298	4.06
IFIT5	interferon-induced protein with tetratricopeptide repeats 5	0.0446	4.091
ANGPT1	angiopoietin 1	0.0388	4.165
ADM	adrenomedullin	0.0309	4.403
TMEM229B	transmembrane protein 229B	0.0349	4.427
